# Supplementary material for: Biological Advances and Current Challenges for Pediatric Rhabdomyosarcoma
Source: Cancers (Basel). 2026 Mar 10;18(6):888. doi: 10.3390/cancers18060888 (PMC13023981; doi:10.3390/cancers18060888)
Supplement: Supplementary file 1 [file cancers-18-00888-s001.zip]

Archive with 1 entries (1 files):
- cancers-4153927-supplementary.pdf
